# Supplementary material for: Alternative Devices for Heart Rate Variability Measures: A Comparative Test–Retest Reliability Study
Source: Behav Sci (Basel). 2021 May 2;11(5):68. doi: 10.3390/bs11050068 (PMC8147413; doi:10.3390/bs11050068)
Supplement: Supplementary file 1 [file behavsci-11-00068-s001.zip]

Archive with 1 entries (1 files):
- behavsci-1090905-supplementary.pdf
